# Supplementary material for: Resting Heart Rate and Cardiovascular Outcomes during Intensive and Standard Blood Pressure Reduction: An Analysis from SPRINT Trial
Source: J Clin Med. 2021 Jul 24;10(15):3264. doi: 10.3390/jcm10153264 (PMC8347499; doi:10.3390/jcm10153264)
Supplement: Supplementary file 1 [file jcm-10-03264-s001.zip]

Archive with 1 entries (1 files):
- jcm-1299493-supplementary.pdf
